# Supplementary material for: Comparative Genome Analysis of Two Bacillus pumilus Strains Producing High Level of Extracellular Hydrolases
Source: Genes (Basel). 2022 Feb 24;13(3):409. doi: 10.3390/genes13030409 (PMC8950961; doi:10.3390/genes13030409)
Supplement: Supplementary file 1 [file genes-13-00409-s001.zip]

Archive with 7 entries (7 files):
- Figure S1.pdf
- Table S1.pdf
- Table S2.pdf
- Table S3.csv
- Table S4.pdf
- Table S5.xlsx
- Table S6.xlsx
