# Supplementary material for: Comparative Genome Analysis of Two Bacillus pumilus Strains Producing High Level of Extracellular Hydrolases
Source: Genes (Basel). 2022 Feb 24;13(3):409. doi: 10.3390/genes13030409 (PMC8950961; doi:10.3390/genes13030409)
Supplement: Supplementary file 1 [file genes-13-00409-s001.zip › Table S3.csv]

	Bacillus_pumilus ZB201701	Bacillus_pumilus PDSLzg-1	Bacillus_pumilus MTCC B6033	Bacillus_pumilus 7P	Bacillus_pumilus SAFR-032	Bacillus_pumilus C4	Bacillus_pumilus 150a	Bacillus_pumilus SH-B11	Bacillus_pumilus SF-4	Bacillus_pumilus SH-B9	Bacillus_pumilus NCTC10337	Bacillus_pumilus 145	Bacillus_pumilus 3-19	Bacillus_pumilus TUAT1	Bacillus pumilus UAMX	Bacillus pumilus ONU 554	Bacillus pumilus EB130
Bacillus_pumilus ZB201701	100.00	99.37	89.34	98.57	94.82	89.24	94.8	89.56	94.72	95.28	95.76	93.91	98.57	89.37	95.30	98.58	99.06
Bacillus_pumilus PDSLzg-1	99.37	100.00	89.39	98.54	94.81	89.26	94.77	89.54	94.73	95.26	95.62	93.92	98.56	89.38	95.16	98.62	99.00
Bacillus_pumilus MTCC B6033	89.34	89.39	100.00	89.38	88.61	98.37	88.62	98.19	88.54	88.99	89.01	88.88	89.38	98.46	89.01	89.37	89.10
Bacillus_pumilus 7P	98.57	98.54	89.38	100.00	94.72	89.27	94.69	89.58	94.63	95.24	95.77	93.89	99.96	89.44	95.20	99.61	98.30
Bacillus_pumilus SAFR-032	94.82	94.8	88.61	94.71	100.00	88.54	99.14	88.78	99.33	95.79	95.69	92.64	94.72	88.68	95.80	94.70	94.47
Bacillus_pumilus C4	89.25	89.26	98.37	89.27	88.54	100.00	88.56	98.08	88.54	88.95	88.95	88.75	89.28	98.44	88.96	89.27	89.06
Bacillus_pumilus 150a	94.8	94.77	88.62	94.69	99.14	88.56	100.00	88.81	99.42	95.82	95.66	92.66	94.69	88.71	95.80	94.65	94.47
Bacillus_pumilus SH-B11	89.56	89.54	98.19	89.58	88.78	98.08	88.81	100.00	88.65	89.23	89.24	89.01	89.56	98.14	89.21	89.54	89.27
Bacillus_pumilus SF-4	94.72	94.73	88.54	94.63	99.32	88.53	99.42	88.64	100.00	95.67	95.55	92.55	94.63	88.55	95.69	94.60	94.46
Bacillus_pumilus SH-B9	95.27	95.26	88.99	95.24	95.79	88.95	95.82	89.24	95.68	100.00	96.27	93.08	95.23	89.08	98.87	95.17	94.96
Bacillus_pumilus NCTC10337	95.76	95.62	89.01	95.76	95.7	88.94	95.66	89.24	95.55	96.26	100.00	93.31	95.74	89.09	96.20	95.68	95.42
Bacillus_pumilus 145	93.91	93.91	88.88	93.89	92.64	88.75	92.66	89.02	92.56	93.06	93.31	100.00	93.89	88.94	93.07	93.85	93.57
Bacillus_pumilus 3-19	98.57	98.56	89.38	99.96	94.73	89.28	94.7	89.56	94.63	95.24	95.74	93.9	100.00	89.42	95.20	99.62	98.31
Bacillus_pumilus TUAT1	89.37	89.37	98.46	89.45	88.68	98.44	88.71	98.14	88.55	89.08	89.09	88.94	89.42	100.00	89.03	89.38	89.15
Bacillus pumilus UAMX	95.30	95.16	89.01	95.20	95.80	88.96	95.80	89.21	95.69	98.87	96.20	93.07	95.20	89.03	100.00	95.16	94.97
Bacillus pumilus ONU 554	98.58	98.62	89.37	99.61	94.70	89.27	94.65	89.54	94.60	95.17	95.68	93.85	99.62	89.38	95.16	100.00	98.30
Bacillus pumilus EB130	99.06	99.00	89.10	98.30	94.47	89.06	94.47	89.27	94.46	94.96	95.42	93.57	98.31	89.15	94.96	98.30	100.00
