# Supplementary material for: Comparative Genome Analysis of Two Bacillus pumilus Strains Producing High Level of Extracellular Hydrolases
Source: Genes (Basel). 2022 Feb 24;13(3):409. doi: 10.3390/genes13030409 (PMC8950961; doi:10.3390/genes13030409)
Supplement: Supplementary file 1 [file genes-13-00409-s001.zip › Table S5.xlsx]

## Sheet: Sheet1
ID_3-19	function		ID_7P	function
CP054310.1_prot_QKN79436.1_3377	23S rRNA (uracil(1939)-C(5))-methyltransferase RlmD		CP058911.1_prot_1835	23S rRNA (uracil(1939)-C(5))-methyltransferase RlmD
CP054310.1_prot_879	30S ribosomal protein S14		CP058911.1_prot_QLI43695.1_771	30S ribosomal protein S14
CP054310.1_prot_471	5-bromo-4-chloroindolyl phosphate hydrolysis family protein		CP058911.1_prot_QLI44047.1_1177	5-bromo-4-chloroindolyl phosphate hydrolysis family protein
CP054310.1_prot_830	acyl-CoA dehydrogenase family protein		CP058911.1_prot_QLI43738.1_820	acyl-CoA dehydrogenase family protein
CP054310.1_prot_QKN77186.1_845	AEC family transporter		CP058911.1_prot_805	AEC family transporter
CP054310.1_prot_QKN77584.1_1291	AI-2E family transporter		CP058911.1_prot_358	AI-2E family transporter
CP054310.1_prot_QKN77229.1_892	amino acid ABC transporter ATP-binding protein		CP058911.1_prot_3422	amino acid ABC transporter ATP-binding protein
CP054310.1_prot_QKN78035.1_1793	amino acid ABC transporter ATP-binding protein		CP058911.1_prot_758	amino acid ABC transporter ATP-binding protein
CP054310.1_prot_153	amino acid permease		CP058911.1_prot_1346	amino acid permease
CP054310.1_prot_QKN76617.1_200	amino acid permease		CP058911.1_prot_1449	amino acid permease
CP054310.1_prot_QKN76707.1_303	amino acid permease		CP058911.1_prot_QLI44326.1_1494	amino acid permease
CP054310.1_prot_2886	aminopeptidase P family protein		CP058911.1_prot_QLI45048.1_2326	aminopeptidase P family protein
CP054310.1_prot_QKN78543.1_2363	AMP-binding protein		CP058911.1_prot_2853	AMP-binding protein
CP054310.1_prot_QKN79314.1_3240	anti-sigma factor		CP058911.1_prot_1972	anti-sigma factor
CP054310.1_prot_3030	ATP-dependent helicase		CP058911.1_prot_QLI44925.1_2182	ATP-dependent helicase
CP054310.1_prot_QKN78883.1_2760	bacillithiol biosynthesis cysteine-adding enzyme BshC		CP058911.1_prot_2452	bacillithiol biosynthesis cysteine-adding enzyme BshC
CP054310.1_prot_QKN79412.1_3350	bacillithiol transferase BstA		CP058911.1_prot_1862	bacillithiol transferase BstA
CP054310.1_prot_QKN79316.1_3242	C40 family peptidase		CP058911.1_prot_1970	C40 family peptidase
CP054310.1_prot_1057	C40 family peptidase		CP058911.1_prot_QLI43534.1_593	C40 family peptidase
CP054310.1_prot_QKN76898.1_523	catalase		CP058911.1_prot_1125	catalase
CP054310.1_prot_1569	CBS domain-containing protein		CP058911.1_prot_QLI43087.1_82	CBS domain-containing protein
CP054310.1_prot_QKN77293.1_963	CDP-glycerol glycerophosphotransferase family protein		CP058911.1_prot_QLI43620.1_687	CDP-glycerol glycerophosphotransferase family protein
CP054310.1_prot_QKN78756.1_2622	chemotaxis protein CheW		CP058911.1_prot_2590	chemotaxis protein CheW
CP054310.1_prot_2672	chromosome segregation protein SMC		CP058911.1_prot_2540	chromosome segregation protein SMC
CP054310.1_prot_QKN78554.1_2376	class II fructose-bisphosphate aldolase		CP058911.1_prot_2840	class II fructose-bisphosphate aldolase
CP054310.1_prot_1528	collagen-like protein		CP058911.1_prot_122	collagen-like protein
CP054310.1_prot_1529	collagen-like protein		CP058911.1_prot_QLI44583.1_1787	collagen-like repeat preface domain-containing protein
CP054310.1_prot_QKN77452.1_1145	copper-translocating P-type ATPase		CP058911.1_prot_504	copper-translocating P-type ATPase
CP054310.1_prot_QKN77121.1_771	cupin domain-containing protein		CP058911.1_prot_879	cupin domain-containing protein
CP054310.1_prot_3559	DEAD/DEAH box helicase		CP058911.1_prot_QLI44574.1_1778	DEAD/DEAH box helicase
CP054310.1_prot_207	DegT/DnrJ/EryC1/StrS family aminotransferase		CP058911.1_prot_QLI44286.1_1442	DegT/DnrJ/EryC1/StrS family aminotransferase
CP054310.1_prot_2400	DeoR/GlpR transcriptional regulator		CP058911.1_prot_2815	DeoR/GlpR transcriptional regulator
CP054310.1_prot_465	DNA polymerase III subunit delta'		CP058911.1_prot_QLI44053.1_1183	DNA polymerase III subunit delta'
CP054310.1_prot_QKN77875.1_1621	DNA polymerase/3'-5' exonuclease PolX		CP058911.1_prot_30	DNA polymerase/3'-5' exonuclease PolX
CP054310.1_prot_1062	DNA-binding protein WhiA		CP058911.1_prot_QLI43530.1_588	DNA-binding protein WhiA
CP054310.1_prot_QKN76730.1_332	DUF1343 domain-containing protein		CP058911.1_prot_1316	DUF1343 domain-containing protein
CP054310.1_prot_QKN77022.1_662	DUF3298 and DUF4163 domain-containing protein		CP058911.1_prot_988	DUF3298 and DUF4163 domain-containing protein
CP054310.1_prot_QKN79572.1_3535	DUF3885 domain-containing protein		CP058911.1_prot_1754	DUF3885 domain-containing protein
CP054310.1_prot_349	energy-coupling factor transporter transmembrane protein EcfT		CP058911.1_prot_QLI44165.1_1299	energy-coupling factor transporter transmembrane protein EcfT
CP054310.1_prot_QKN77419.1_1107	FadR family transcriptional regulator		CP058911.1_prot_543	FadR family transcriptional regulator
CP054310.1_prot_3173	fatty acid--CoA ligase family protein		CP058911.1_prot_QLI44799.1_2039	fatty acid--CoA ligase family protein
CP054310.1_prot_3131	fumarylacetoacetate hydrolase family protein		CP058911.1_prot_QLI44836.1_2082	fumarylacetoacetate hydrolase family protein
CP054310.1_prot_QKN79583.1_3547	glycosyltransferase family 2 protein		CP058911.1_prot_1766	glycosyltransferase family 2 protein
CP054310.1_prot_21	GNAT family N-acetyltransferase		CP058911.1_prot_QLI44443.1_1626	GNAT family N-acetyltransferase
CP054310.1_prot_3564	GTP cyclohydrolase II		CP058911.1_prot_QLI44579.1_1783	GTP cyclohydrolase II
CP054310.1_prot_1199	HAMP domain-containing histidine kinase		CP058911.1_prot_QLI43412.1_450	HAMP domain-containing histidine kinase
CP054310.1_prot_11	helix-turn-helix transcriptional regulator		CP058911.1_prot_QLI44453.1_1636	helix-turn-helix transcriptional regulator
CP054310.1_prot_2171	Holliday junction resolvase RecU		CP058911.1_prot_QLI46260.1_3045	Holliday junction resolvase RecU
CP054310.1_prot_620	LacI family DNA-binding transcriptional regulator		CP058911.1_prot_1030	LacI family DNA-binding transcriptional regulator
CP054310.1_prot_944	LacI family DNA-binding transcriptional regulator		CP058911.1_prot_QLI43636.1_706	LacI family DNA-binding transcriptional regulator
CP054310.1_prot_QKN77962.1_1712	L-aspartate oxidase		CP058911.1_prot_3503	L-aspartate oxidase
CP054310.1_prot_QKN79424.1_3363	LPXTG cell wall anchor domain-containing protein		CP058911.1_prot_1849	LPXTG cell wall anchor domain-containing protein
CP054310.1_prot_1717	lysine transporter LysE		CP058911.1_prot_3498	lysine transporter LysE
CP054310.1_prot_QKN78350.1_2148	menaquinol-cytochrome c reductase cytochrome b subunit		CP058911.1_prot_3068	menaquinol-cytochrome c reductase cytochrome b subunit
CP054310.1_prot_588	MFS transporter		CP058911.1_prot_1445	MFS transporter
CP054310.1_prot_QKN76621.1_204	MFS transporter		CP058911.1_prot_2914	MFS transporter
CP054310.1_prot_QKN78492.1_2302	MFS transporter		CP058911.1_prot_QLI43949.1_1062	MFS transporter
CP054310.1_prot_1099	nickel ABC transporter, nickel/metallophore periplasmic binding protein		CP058911.1_prot_QLI43498.1_551	nickel ABC transporter, nickel/metallophore periplasmic binding protein
CP054310.1_prot_QKN77143.1_795	phosphate acetyltransferase		CP058911.1_prot_855	phosphate acetyltransferase
CP054310.1_prot_QKN78744.1_2608	PolC-type DNA polymerase III		CP058911.1_prot_2604	PolC-type DNA polymerase III
CP054310.1_prot_1088	polysaccharide biosynthesis protein		CP058911.1_prot_QLI43508.1_562	polysaccharide biosynthesis protein
CP054310.1_prot_QKN77119.1_769	purine/pyrimidine permease		CP058911.1_prot_881	purine/pyrimidine permease
CP054310.1_prot_QKN77478.1_1174	response regulator transcription factor		CP058911.1_prot_2823	response regulator transcription factor
CP054310.1_prot_QKN78567.1_2392	response regulator transcription factor		CP058911.1_prot_475	response regulator transcription factor
CP054310.1_prot_1137	ribonuclease R		CP058911.1_prot_513	ribonuclease R
CP054310.1_prot_2548	S8 family peptidase		CP058911.1_prot_QLI45347.1_2664	S8 family peptidase
CP054310.1_prot_756	S8 family serine peptidase		CP058911.1_prot_QLI43802.1_894	S8 family serine peptidase
CP054310.1_prot_QKN77492.1_1189	sensor histidine kinase		CP058911.1_prot_460	sensor histidine kinase
CP054310.1_prot_2241	sigma 54-interacting transcriptional regulator		CP058911.1_prot_542	sigma 54-interacting transcriptional regulator
CP054310.1_prot_44	sigma-54-dependent Fis family transcriptional regulator		CP058911.1_prot_QLI44423.1_1603	sigma-54-dependent Fis family transcriptional regulator
CP054310.1_prot_QKN79650.1_1108	sigma-54-dependent Fis family transcriptional regulator		CP058911.1_prot_QLI45606.1_2975	sigma-54-dependent Fis family transcriptional regulator
CP054310.1_prot_QKN78868.1_2741	sigma-E processing peptidase SpoIIGA		CP058911.1_prot_2471	sigma-E processing peptidase SpoIIGA
CP054310.1_prot_1736	single-stranded-DNA-specific exonuclease RecJ		CP058911.1_prot_QLI46050.1_3479	single-stranded-DNA-specific exonuclease RecJ
CP054310.1_prot_QKN77211.1_872	stage II sporulation protein D		CP058911.1_prot_778	stage II sporulation protein D
CP054310.1_prot_QKN77891.1_1637	succinate dehydrogenase iron-sulfur subunit		CP058911.1_prot_14	succinate dehydrogenase iron-sulfur subunit
CP054310.1_prot_QKN77074.1_720	sugar ABC transporter ATP-binding protein		CP058911.1_prot_930	sugar ABC transporter ATP-binding protein
CP054310.1_prot_948	sugar-binding protein		CP058911.1_prot_QLI46152.1_702	sugar-binding protein
CP054310.1_prot_294	sulfurtransferase TusA family protein		CP058911.1_prot_1355	sulfurtransferase TusA family protein
CP054310.1_prot_QKN77381.1_1056	tetratricopeptide repeat protein		CP058911.1_prot_3466	tetratricopeptide repeat protein
CP054310.1_prot_QKN77996.1_1749	tetratricopeptide repeat protein		CP058911.1_prot_594	tetratricopeptide repeat protein
CP054310.1_prot_702	thiol reductant ABC exporter subunit CydD		CP058911.1_prot_QLI43850.1_948	thiol reductant ABC exporter subunit CydD
CP054310.1_prot_2599	translation initiation factor IF-2		CP058911.1_prot_2613	translation initiation factor IF-2
CP054310.1_prot_QKN78473.1_2279	TraR/DksA C4-type zinc finger protein		CP058911.1_prot_2936	TraR/DksA C4-type zinc finger protein
CP054310.1_prot_3435	twin-arginine translocase TatA/TatE family subunit		CP058911.1_prot_QLI44471.1_1655	twin-arginine translocase TatA/TatE family subunit
CP054310.1_prot_2030	type I pantothenate kinase		CP058911.1_prot_3186	type I pantothenate kinase
CP054310.1_prot_1284	type VII secretion protein EssC		CP058911.1_prot_QLI43336.1_365	type VII secretion protein EssC
CP054310.1_prot_746	UDP-glucose--hexose-1-phosphate uridylyltransferase		CP058911.1_prot_QLI43811.1_904	UDP-glucose--hexose-1-phosphate uridylyltransferase
CP054310.1_prot_3183	uroporphyrinogen decarboxylase		CP058911.1_prot_QLI44790.1_2029	uroporphyrinogen decarboxylase
CP054310.1_prot_QKN76467.1_24	winged helix-turn-helix transcriptional regulator		CP058911.1_prot_1623	winged helix-turn-helix transcriptional regulator
CP054310.1_prot_QKN79555.1_3510	type I polyketide synthase		CP058911.1_prot_QLI44315.1_1478	type I polyketide synthase
CP054310.1_prot_QKN79643.1_961	glycosyltransferase		CP058911.1_prot_QLI43621.1_688	glycosyltransferase
CP054310.1_prot_QKN77629.1_1341	NAD-binding protein		CP058911.1_prot_308	NAD-binding protein
with different function
CP054310.1_prot_3569	3-phosphoserine/phosphohydroxythreonine transaminase	pseudo	CP058911.1_prot_1730	SDR family NAD(P)-dependent oxidoreductase	pseudo
CP054310.1_prot_1472	acetylxylan esterase	pseudo	CP058911.1_prot_1606	DNA repair protein RecN	pseudo
CP054310.1_prot_171	amino acid adenylation domain-containing protein	pseudo	CP058911.1_prot_257	hypothetical protein	pseudo
CP054310.1_prot_162	hypothetical protein	pseudo	CP058911.1_prot_QLI43176.1_178	dienelactone hydrolase family protein
CP054310.1_prot_165	hypothetical protein	pseudo	CP058911.1_prot_QLI43464.1_510	terpene synthase family protein
CP054310.1_prot_3063	hypothetical protein	pseudo	CP058911.1_prot_QLI44187.1_1329	hypothetical protein
CP054310.1_prot_3426	hypothetical protein	pseudo	CP058911.1_prot_QLI44834.1_2080	hypothetical protein
CP054310.1_prot_3568	hypothetical protein	pseudo	CP058911.1_prot_QLI45370.1_2688	ImmA/IrrE family metallo-endopeptidase
CP054310.1_prot_QKN76482.1_40	DUF2283 domain-containing protein		CP058911.1_prot_QLI45390.1_2712	DUF4935 domain-containing protein
CP054310.1_prot_QKN76441.1_1462	hypothetical protein		CP058911.1_prot_QLI45491.1_2837	arginine deiminase family protein
CP054310.1_prot_QKN76920.1_548	hypothetical protein		CP058911.1_prot_QLI45589.1_2958	hypothetical protein
CP054310.1_prot_QKN76947.1_578	hypothetical protein		CP058911.1_prot_QLI46126.1_1	asparagine--tRNA ligase
CP054310.1_prot_QKN77669.1_1392	pyocin knob domain-containing protein		CP058911.1_prot_QLI45369.1_2687	phage integrase SAM-like domain-containing protein
CP054310.1_prot_QKN77903.1_1650	hypothetical protein
CP054310.1_prot_QKN78060.1_1821	hypothetical protein
CP054310.1_prot_QKN78480.1_2288	hypothetical protein
CP054310.1_prot_QKN79566.1_3525	hypothetical protein
CP054310.1_prot_QKN79753.1_3425	collagen-like protein
