# Supplementary material for: Comparative Genome Analysis of Two Bacillus pumilus Strains Producing High Level of Extracellular Hydrolases
Source: Genes (Basel). 2022 Feb 24;13(3):409. doi: 10.3390/genes13030409 (PMC8950961; doi:10.3390/genes13030409)
Supplement: Supplementary file 1 [file genes-13-00409-s001.zip › Table S6.xlsx]

## Sheet: Лист1
#CHROM	POS	REF	ALT	QUAL	INFO	EFF	changes	gene_name	gene_ID
NODE_1_length_3609117_cov_12.502063	984386	C	CTAG	100.0	inframe_insertion	MODERATE	p.Cys479_Ala480insSerSer/c.1435_1436insCTA	ykoD_1	LPKKLGJP_01061
NODE_1_length_3609117_cov_12.502063	3448331	AA	AAAGA	100.0	upstream_gene_variant	MODIFIER		LPKKLGJP_03643	LPKKLGJP_03643
NODE_1_length_3609117_cov_12.502063	2120534	GTTTTT	GTTTTTT	101.0	upstream_gene_variant	MODIFIER		yhaL	LPKKLGJP_02191
NODE_1_length_3609117_cov_12.502063	283806	TTGT	TT	102.0	frameshift_variant	HIGH	p.Thr179fs/c.535_536delAC	LPKKLGJP_00304	LPKKLGJP_00304
NODE_1_length_3609117_cov_12.502063	725160	T	TTA	102.0	upstream_gene_variant	MODIFIER		ccpA_2	LPKKLGJP_00771
NODE_1_length_3609117_cov_12.502063	761202	CTTTT	CTTTTT	103.0	upstream_gene_variant	MODIFIER		ywnH	LPKKLGJP_00812
NODE_1_length_3609117_cov_12.502063	2646783	C	T	104.0	missense_vatiant	MODERATE	p.Ala117Val/c.350C>T	rnhB_2	LPKKLGJP_02754
NODE_1_length_3609117_cov_12.502063	2416548	TGGGG	TGGGGG,TGGGGGG	105.0	frameshift_variant	HIGH	p.Ala222_Ser223fs/c.665_666insG	LPKKLGJP_02507	LPKKLGJP_02507
NODE_1_length_3609117_cov_12.502063	2666208	GAAAAA	GAAAAAA,GAAAAAAA	105.0	upstream_gene_variant	MODIFIER		LPKKLGJP_02774	LPKKLGJP_02774
NODE_1_length_3609117_cov_12.502063	502855	TAAAAA	TAAAAAA,TAAAAAAA	106.0	frameshift_variant	HIGH	p.Thr115_Phe116fs/c.344_345insT	LPKKLGJP_00543	LPKKLGJP_00543
NODE_1_length_3609117_cov_12.502063	1364294	TAAA	TAAAA	106.0	frameshift_variant	HIGH	p.Lys163_Lys164fs/c.489_490insA	tusA_1	LPKKLGJP_01466
NODE_1_length_3609117_cov_12.502063	2200656	TAAAAA	TAAAAAA	106.0	frameshift_variant	HIGH	p.Asn54_Asp55fs/c.162_163insA	LPKKLGJP_02272	LPKKLGJP_02272
NODE_1_length_3609117_cov_12.502063	387726	AT	ATACT	107.0	inframe_insertion	MODERATE	p.Ser5_Met6insSerSer/c.15_16insAGT	thrB	LPKKLGJP_00417
NODE_1_length_3609117_cov_12.502063	2035581	CAAAAA	CAAAAAA	107.0	upstream_gene_variant	MODIFIER		yedQ_2	LPKKLGJP_02105
NODE_1_length_3609117_cov_12.502063	2562468	A	AAG	108.0	frameshift_variant	HIGH	p.Arg117_Lys118fs/c.350_351insAG	LPKKLGJP_02669	LPKKLGJP_02669
NODE_1_length_3609117_cov_12.502063	3026992	CAAAAA	CAAAAAA	108.0	intergenic_region	MODIFIER
NODE_1_length_3609117_cov_12.502063	1490463	GAAAA	GAAAAA	109.0	frameshift_variant	HIGH	p.Arg106_Arg107fs/c.317_318insA	phnT	LPKKLGJP_01587
NODE_1_length_3609117_cov_12.502063	2456987	A	AAG	109.0	frameshift_variant	HIGH	p.Lys328_Lys329fs/c.984_985insAG	ykuI_1	LPKKLGJP_02548
NODE_1_length_3609117_cov_12.502063	897215	TT	TTACTAGAGT	110.0	frameshift_variant	HIGH	p.Lys308_Asn309fs/c.924_925insACTCTAGT	galK	LPKKLGJP_00964
NODE_1_length_3609117_cov_12.502063	1934840	AGGG	AGGGG	110.0	upstream_gene_variant	MODIFIER		rlmCD_2	LPKKLGJP_01985
NODE_1_length_3609117_cov_12.502063	2240333	TAAAA	TAAAAA	110.0	upstream_gene_variant	MODIFIER		LPKKLGJP_02309	LPKKLGJP_02309
NODE_1_length_3609117_cov_12.502063	2792245	ATTTT	ATTTTT	110.0	downstream_gene_variant	MODIFIER		immR_2	LPKKLGJP_02899
NODE_1_length_3609117_cov_12.502063	268637	G	GGCT	111.0	inframe_insertion	MODERATE	p.Val204_Lys205insValAla/c.611_612insAGC	LPKKLGJP_00288	LPKKLGJP_00288
NODE_1_length_3609117_cov_12.502063	1540462	CTTTTT	CTTTTTT,CTTTTTTT	111.0	frameshift_variant	HIGH	p.Gln165_Lys166fs/c.495_496insA	LPKKLGJP_01600	LPKKLGJP_01600
NODE_1_length_3609117_cov_12.502063	1975260	GAAAAA	GAAAAAA	111.0	frameshift_variant	HIGH	p.Lys87_Lys88fs/c.261_262insA	recX_1	LPKKLGJP_02025
NODE_1_length_3609117_cov_12.502063	1641512	AAGA	AA	112.0	frameshift_variant	HIGH	p.Lys88fs/c.264_265delGA	LPKKLGJP_01702	LPKKLGJP_01702
NODE_1_length_3609117_cov_12.502063	3301202	CC	CCGTCTAGTC	114.0	frameshift_variant	HIGH	p.Arg65_Val66fs/c.193_194insGACTAGAC	LPKKLGJP_03471	LPKKLGJP_03471
NODE_1_length_3609117_cov_12.502063	1953113	TAAAAAA	TAAAAAAA,TAAAAA	116.0	frameshift_variant	HIGH	p.Lys399_Ile400fs/c.1197_1198insA	LPKKLGJP_02001	LPKKLGJP_02001
NODE_1_length_3609117_cov_12.502063	2211546	C	CTAGAG	116.0	frameshift_variant	HIGH	p.Asn3_Val4fs/c.9_10insCTCTA	LPKKLGJP_02282	LPKKLGJP_02282
NODE_1_length_3609117_cov_12.502063	3484432	GAAAA	GAAAAA	117.0	upstream_gene_variant	MODIFIER		LPKKLGJP_03688	LPKKLGJP_03688
NODE_1_length_3609117_cov_12.502063	3128167	A	C	122.0	downstream_gene_variant	MODIFIER		crr	LPKKLGJP_03266
NODE_1_length_3609117_cov_12.502063	736807	T	C	124.0	missense_vatiant	MODERATE	p.Ser150Pro/c.448T>C	chrA1_2	LPKKLGJP_00783
NODE_1_length_3609117_cov_12.502063	1896772	G	T	124.0	upstream_gene_variant	MODIFIER		LPKKLGJP_01944	LPKKLGJP_01944
NODE_1_length_3609117_cov_12.502063	3250834	TAAAAAA	TTAAAAAAAA,TTAAAAAAA,TAAAAAAA	125.0	upstream_gene_variant	MODIFIER		LPKKLGJP_03416	LPKKLGJP_03416
NODE_1_length_3609117_cov_12.502063	799900	C	CGTCTAGT	127.0	frameshift_variant	HIGH	p.Met421_Ser422fs/c.1262_1263insACTAGAC	maeA_2	LPKKLGJP_00860
NODE_1_length_3609117_cov_12.502063	2942948	T	TACTAGA	127.0	inframe_insertion	HIGH	p.Asp117_Ser118insValTerTyr/c.349_350insTCTAGT	accD5	LPKKLGJP_03073
NODE_1_length_3609117_cov_12.502063	3463998	TA	T	127.0	downstream_gene_variant	MODIFIER		LPKKLGJP_03662	LPKKLGJP_03662
NODE_1_length_3609117_cov_12.502063	1127023	GAAAAA	GGAAAAAA	128.0	frameshift_variant	HIGH	p.Glu99_Lys100fs/c.296_297insGA	katA_1	LPKKLGJP_01202
NODE_1_length_3609117_cov_12.502063	370148	A	AAG	129.0	frameshift_variant	HIGH	p.Glu112_Lys113fs/c.334_335insAG	bioY_1	LPKKLGJP_00397
NODE_1_length_3609117_cov_12.502063	1538586	TAAAA	TAAAAA,TAAAAAA	131.0	intergenic_region	MODIFIER
NODE_1_length_3609117_cov_12.502063	1908762	GAAAA	GAAAAA	132.0	frameshift_variant	HIGH	p.Asn121_Ter122fs/c.363_364insA	LPKKLGJP_01956	LPKKLGJP_01956
NODE_1_length_3609117_cov_12.502063	2898699	GT	G	135.0	upstream_gene_variant	MODIFIER		srlR_2	LPKKLGJP_03028
NODE_1_length_3609117_cov_12.502063	3365715	A	C	141.0	upstream_gene_variant	MODIFIER		LPKKLGJP_03549	LPKKLGJP_03549
NODE_1_length_3609117_cov_12.502063	2082848	CTTTT	CTTTTT	143.0	upstream_gene_variant	MODIFIER		yhdL_1	LPKKLGJP_02149
NODE_1_length_3609117_cov_12.502063	1896756	TAA	TA	145.0	upstream_gene_variant	MODIFIER		LPKKLGJP_01944	LPKKLGJP_01944
NODE_1_length_3609117_cov_12.502063	3006701	GAAA	GAAAA	149.0	frameshift_variant	HIGH	p.Arg513_Asn514fs/c.1538_1539insA	nasC_2	LPKKLGJP_03129
NODE_1_length_3609117_cov_12.502063	3190004	ATT	AT	158.0	frameshift_variant	HIGH	p.Leu199fs/c.597delA	prsW	LPKKLGJP_03341
NODE_1_length_3609117_cov_12.502063	1019374	ATTTT	ATTTTT	159.0	frameshift_variant	HIGH	p.Asn279_Lys280fs/c.837_838insA	cysL_1	LPKKLGJP_01096
NODE_1_length_3609117_cov_12.502063	3027126	GCC	GCCC	165.0	intergenic_region	MODIFIER
NODE_1_length_3609117_cov_12.502063	2427338	A	T	166.0	missense_vatiant	MODERATE	p.Val38Glu/c.113T>A	LPKKLGJP_02521	LPKKLGJP_02521
NODE_1_length_3609117_cov_12.502063	1127021	A	AAG	167.0	frameshift_variant	HIGH	p.Lys98_Glu99fs/c.294_295insAG	katA_1	LPKKLGJP_01202
NODE_1_length_3609117_cov_12.502063	1540996	ATTTT	ATTTTT	167.0	upstream_gene_variant	MODIFIER		LPKKLGJP_01600	LPKKLGJP_01600
NODE_1_length_3609117_cov_12.502063	3606238	GAAAA	GGAAAAA	167.0	frameshift_variant	HIGH	p.Arg51_Lys52fs/c.153_154insGA	LPKKLGJP_03814	LPKKLGJP_03814
NODE_1_length_3609117_cov_12.502063	503216	T	A	173.0	upstream_gene_variant	MODIFIER		LPKKLGJP_00543	LPKKLGJP_00543
NODE_1_length_3609117_cov_12.502063	309368	AACA	AA	175.0	upstream_gene_variant	MODIFIER		LPKKLGJP_00335	LPKKLGJP_00335
NODE_1_length_3609117_cov_12.502063	3606237	A	AAG	178.0	frameshift_variant	HIGH	p.Arg51_Lys52fs/c.152_153insAG	LPKKLGJP_03814	LPKKLGJP_03814
NODE_1_length_3609117_cov_12.502063	1217358	GA	G	195.0	frameshift_variant	HIGH	p.Gly1165fs/c.3495delA	mfd	LPKKLGJP_01293
NODE_1_length_3609117_cov_12.502063	1073134	GA	G	196.0	frameshift_variant	HIGH	p.Asp63fs/c.188delA	LPKKLGJP_01148	LPKKLGJP_01148
NODE_1_length_3609117_cov_12.502063	682035	CTTTT	CTTT	200.0	frameshift_variant+stop_lost	HIGH	p.Ter78fs/c.232delT	LPKKLGJP_00732	LPKKLGJP_00732
NODE_1_length_3609117_cov_12.502063	2926860	CTTTTT	CCTTTTTT	200.0	upstream_gene_variant	MODIFIER		gatY	LPKKLGJP_03058
NODE_1_length_3609117_cov_12.502063	2462536	A	AAG	205.0	frameshift_variant	HIGH	p.Lys192_Glu193fs/c.576_577insAG	LPKKLGJP_02557	LPKKLGJP_02557
NODE_1_length_3609117_cov_12.502063	3061030	ATT	ATTT	210.0	upstream_gene_variant	MODIFIER		LPKKLGJP_03186	LPKKLGJP_03186
NODE_1_length_3609117_cov_12.502063	2926859	T	TTC	211.0	upstream_gene_variant	MODIFIER		gatY	LPKKLGJP_03058
NODE_1_length_3609117_cov_12.502063	1330169	TC	TTCC	212.0	frameshift_variant	HIGH	p.Arg207_Lys208fs/c.620_621insGA	LPKKLGJP_01421	LPKKLGJP_01421
NODE_1_length_3609117_cov_12.502063	527312	TAA	TAAA	214.0	frameshift_variant	HIGH	p.Gly93_Ter94fs/c.278_279insT	cggR_2	LPKKLGJP_00574
NODE_1_length_3609117_cov_12.502063	1364297	A	AAG	214.0	frameshift_variant	HIGH	p.Lys163_Lys164fs/c.489_490insAG	tusA_1	LPKKLGJP_01466
NODE_1_length_3609117_cov_12.502063	1364298	GAAAA	GGAAAAA	214.0	frameshift_variant	HIGH	p.Lys164_Arg165fs/c.490_491insGA	tusA_1	LPKKLGJP_01466
NODE_1_length_3609117_cov_12.502063	2082942	GTTT	GTTTT	214.0	frameshift_variant	HIGH	p.Glu31_Thr32fs/c.91_92insA	yhdL_2	LPKKLGJP_02150
NODE_1_length_3609117_cov_12.502063	2898792	CT	C	214.0	upstream_gene_variant	MODIFIER		srlR_2	LPKKLGJP_03028
NODE_1_length_3609117_cov_12.502063	3279041	TTCTCTCTCTC	TTCTCTCTC	214.0	frameshift_variant	HIGH	p.Glu121fs/c.361_362delGA	cheW_2	LPKKLGJP_03447
NODE_1_length_3609117_cov_12.502063	86131	C	A	218.0	missense_vatiant	MODERATE	p.Lys126Asn/c.378G>T	LPKKLGJP_00086	LPKKLGJP_00086
NODE_1_length_3609117_cov_12.502063	1896773	T	G	219.0	upstream_gene_variant	MODIFIER		LPKKLGJP_01944	LPKKLGJP_01944
NODE_1_length_3609117_cov_12.502063	68855	C	A	222.0	stop_lost	HIGH	p.Ter345Tyrext*?/c.1035G>T	citZ	LPKKLGJP_00071
NODE_1_length_3609117_cov_12.502063	102363	G	A	222.0	missense_vatiant	MODERATE	p.Asp202Asn/c.604G>A	desK	LPKKLGJP_00102
NODE_1_length_3609117_cov_12.502063	342051	A	G	222.0	missense_vatiant	MODERATE	p.Val164Ala/c.491T>C	comA	LPKKLGJP_00371
NODE_1_length_3609117_cov_12.502063	441828	T	C	222.0	stop_lost	HIGH	p.Ter217Glnext*?/c.649T>C	kstR2_1	LPKKLGJP_00478
NODE_1_length_3609117_cov_12.502063	808667	G	A	222.0	missense_vatiant	MODERATE	p.Pro47Ser/c.139C>T	spo0F	LPKKLGJP_00868
NODE_1_length_3609117_cov_12.502063	1276739	A	G	222.0	missense_vatiant	MODERATE	p.Asp185Gly/c.554A>G	rpoB	LPKKLGJP_01355
NODE_1_length_3609117_cov_12.502063	1284102	A	C	222.0	missense_vatiant	MODERATE	p.Lys56Asn/c.168A>C	rpsL	LPKKLGJP_01358
NODE_1_length_3609117_cov_12.502063	1459332	C	T	222.0	missense_vatiant	MODERATE	p.Arg140Cys/c.418C>T	ntdC	LPKKLGJP_01554
NODE_1_length_3609117_cov_12.502063	2606923	G	A	222.0	missense_vatiant	MODERATE	p.His28Tyr/c.82C>T	rqcH	LPKKLGJP_02712
